# Supplementary material for: Probiotic Properties and Potentiality of Lactiplantibacillus plantarum Strains for the Biological Control of Chalkbrood Disease
Source: J Fungi (Basel). 2021 May 12;7(5):379. doi: 10.3390/jof7050379 (PMC8151994; doi:10.3390/jof7050379)
Supplement: Supplementary file 1 [file jof-07-00379-s001.zip]

Archive with 6 entries (5 files):
- jof-1155325-supplementary/
- jof-1155325-supplementary/Table S1.pdf
- jof-1155325-supplementary/Table S2.pdf
- jof-1155325-supplementary/Table S3.pdf
- jof-1155325-supplementary/Table S4.pdf
- jof-1155325-supplementary/Table S5.pdf
